# Supplementary material for: Novel ITGB6 Mutations Causing Amelogenesis Imperfecta
Source: Genes (Basel). 2026 Apr 8;17(4):431. doi: 10.3390/genes17040431 (PMC13115778; doi:10.3390/genes17040431)
Supplement: Supplementary file 1 [file genes-17-00431-s001.zip]

Archive with 1 entries (1 files):
- genes-4237683-supplementary.pdf
